# Supplementary material for: Somatic copy number alterations detected by ultra-deep targeted sequencing predict prognosis in oral cavity squamous cell carcinoma
Source: Oncotarget. 2015 Jun 2;6(23):19891–906. doi: 10.18632/oncotarget.4336 (PMC4637328; doi:10.18632/oncotarget.4336)
Supplement: Supplementary file 2 [file oncotarget-06-19891-s002.xlsx]

## Sheet: patient-gene-mut-matrix
patient*gene	NRAS	IDH1	ERBB4	TP53	ALK	VHL	PIK3CA	MLH1	FBXW7	PDGFRA	KIT	KDR	APC	CSF1R	MET	SMO	BRAF	EGFR	FGFR1	ABL1	JAK2	FGFR2	RET	PTEN	ATM	HRAS	PTPN11	KRAS	FLT3	HNF1A	CDH1	RB1	ERBB2	SMAD4	JAK3	STK11	GNAS	SMARCB1	FGFR3	NPM1	AKT1	NOTCH1	CTNNB1	CDKN2A	MPL	SRC
120807D25	CNV		CNV	SNV		CNV	CNV	CNV	CNV		CNV	CNV	CNV		CNV	CNV				CNV		CNV	SNV&CNV	CNV	CNV		CNV	CNV	CNV			CNV		CNV				CNV
120807D26							CNV				CNV	CNV	CNV							CNV																								SNV
120807D27			CNV	SNV			CNV				CNV												CNV																	CNV
120807D28	CNV			SNV			SNV&CNV										CNV																					CNV
120807D29	CNV		CNV	SNV		CNV				CNV				CNV		CNV	CNV			CNV			CNV	CNV	CNV		CNV		CNV					CNV	CNV			CNV	CNV
120807D30	CNV			SNV&CNV		CNV	CNV		CNV	SNV	CNV	CNV	CNV	CNV		CNV	SNV&CNV	SNV&CNV		CNV		CNV	CNV	CNV	CNV		CNV		CNV			SNV		CNV	CNV		CNV	CNV	CNV	CNV					CNV
120807D31	CNV					CNV	CNV		CNV		CNV		CNV												CNV				CNV					CNV				CNV
120807D32				SNV			CNV		CNV	CNV	CNV	CNV	CNV	CNV		CNV				CNV				CNV	CNV			CNV	CNV			CNV						CNV
120807D33	CNV			SNV		CNV	CNV	CNV			CNV	CNV	CNV	CNV	CNV				CNV	CNV		CNV	CNV	CNV	CNV	SNV&CNV	CNV	CNV	CNV			CNV							CNV
120807D34	CNV		CNV			CNV	CNV		CNV		CNV		CNV			CNV	CNV			CNV		CNV	CNV	CNV	CNV	CNV			CNV					CNV				CNV	CNV
120807D35	CNV		CNV	SNV&CNV	CNV	CNV	CNV	CNV	CNV	CNV	CNV	CNV	CNV	CNV	CNV	CNV	CNV	CNV	CNV	CNV		CNV	CNV	CNV	CNV	CNV	CNV	CNV	CNV	CNV	SNV&CNV	CNV	CNV	CNV	CNV	CNV	CNV	CNV	CNV	CNV		CNV	CNV	CNV	CNV	CNV
120807D36				SNV			CNV													CNV					CNV				CNV
120808D01			CNV			CNV			CNV		CNV	CNV	CNV	CNV	SNV	CNV	CNV						CNV	CNV	CNV		CNV			SNV				CNV				CNV	CNV						CNV
120808D02			CNV	SNV			CNV				CNV		CNV		CNV				CNV	CNV														CNV				CNV							CNV
120808D03	CNV		CNV	SNV		CNV	CNV		CNV		CNV	CNV	CNV	CNV	CNV	CNV	SNV&CNV	SNV		CNV		SNV	CNV	CNV	CNV	SNV&CNV	CNV	CNV				CNV		SNV&CNV	CNV			CNV	CNV			SNV	CNV		CNV
120808D04	CNV						CNV				CNV	CNV				CNV				CNV		CNV	CNV	CNV	CNV	SNV		CNV						CNV				CNV	CNV				CNV	SNV
120808D05	CNV		CNV	SNV&CNV		CNV			CNV						CNV	CNV				CNV		CNV	CNV				CNV							CNV			CNV	CNV	CNV		CNV
120808D06	CNV						CNV		CNV				CNV		CNV					CNV		CNV					CNV		CNV									CNV								SNV
120808D07						CNV	SNV																															CNV
120808D08	CNV		CNV		CNV	CNV	CNV		CNV		CNV	CNV		CNV		CNV	SNV&CNV		CNV	CNV				CNV	CNV		CNV					CNV		CNV	CNV			CNV								CNV
120808D09											CNV					CNV																						CNV
120808D10	CNV			SNV		CNV	CNV				CNV			CNV						CNV				CNV														CNV	CNV						CNV
120808D11				SNV&CNV	CNV	CNV	CNV		CNV		CNV	CNV	CNV	CNV	CNV	CNV	CNV	CNV	CNV	CNV		CNV	CNV	CNV	CNV	CNV		CNV	CNV	CNV	CNV	CNV		CNV	CNV	CNV		CNV	CNV	CNV				CNV
120808D12				SNV		CNV	CNV		CNV		CNV			CNV						CNV		CNV		CNV	CNV		CNV							CNV				CNV	CNV
120808D13	CNV		CNV	SNV&CNV	CNV	CNV	SNV&CNV		CNV		CNV	CNV	CNV	CNV		CNV	CNV	SNV	CNV	CNV		CNV	CNV	CNV	SNV&CNV	CNV	CNV	SNV&CNV	CNV	CNV	CNV	CNV	CNV	CNV	CNV	CNV	CNV	CNV	CNV			CNV		SNV&CNV	CNV	CNV
120808D14			CNV	SNV	CNV	CNV	CNV				CNV	CNV	CNV	CNV		CNV	CNV	CNV		CNV		CNV			CNV		CNV	CNV	CNV	CNV		CNV		CNV	CNV			CNV	CNV						CNV	CNV
120808D15				SNV									CNV																															SNV
120808D16			CNV		CNV	CNV	CNV		CNV			CNV	CNV	CNV	CNV		CNV	CNV		CNV					CNV		CNV	CNV						CNV				CNV							CNV
120808D17	CNV		CNV	SNV		CNV			CNV		CNV	CNV					CNV			CNV			CNV	CNV	CNV				CNV					CNV	CNV		CNV	CNV	CNV
120808D18	CNV		CNV	SNV&CNV		CNV	CNV	CNV			CNV		CNV	CNV	CNV	CNV		SNV		CNV		CNV	CNV	CNV	CNV		CNV										CNV	CNV	CNV						CNV
120808D19							CNV						CNV	CNV						CNV		CNV		CNV	CNV		CNV			CNV								CNV	CNV						CNV
120808D20	CNV		CNV	SNV			CNV							CNV						CNV			SNV&CNV															CNV							CNV
120808D21			CNV	SNV											CNV				CNV		CNV				CNV													CNV
120808D22							SNV&CNV	CNV			CNV	CNV	CNV		CNV					CNV		CNV			CNV		CNV
120808D23							CNV				CNV	CNV	CNV		CNV					CNV		CNV			CNV		CNV											CNV
120808D24				SNV							CNV
120808D25				SNV								CNV	CNV
120808D26				SNV		CNV	CNV																	CNV														CNV
120808D27	CNV		CNV	SNV&CNV	CNV	CNV	CNV		CNV		CNV	CNV		CNV			CNV	CNV		CNV			CNV		CNV	CNV	CNV		CNV			CNV		CNV	CNV			CNV	CNV				CNV
120808D28				SNV			CNV				CNV	CNV	CNV	CNV			CNV			CNV			CNV	CNV	CNV			CNV						CNV	CNV		CNV	CNV	CNV						CNV
120808D29						CNV	CNV				CNV			CNV						CNV		SNV	CNV				CNV										CNV	CNV	CNV
120808D30				SNV		CNV	CNV				CNV		CNV	CNV			CNV			CNV			CNV	CNV	CNV													CNV	CNV
120808D31			CNV				CNV						CNV							CNV			CNV	CNV	CNV
120808D32			CNV	SNV		CNV	CNV						CNV					CNV	CNV					CNV	CNV									CNV
120808D33			CNV	SNV			SNV&CNV				CNV	CNV								CNV		CNV		CNV										CNV				CNV	CNV						CNV
120808D34			CNV	SNV		CNV	CNV		CNV		CNV			CNV			CNV	CNV		CNV		CNV		CNV	CNV	SNV		CNV		CNV				CNV					CNV					CNV	CNV
120808D35	CNV		CNV	SNV	CNV	CNV	CNV				CNV		CNV	CNV	CNV		CNV			CNV			CNV	CNV			SNV&CNV	CNV						CNV				CNV					CNV	SNV&CNV		CNV
120813D01	CNV			SNV		CNV	CNV				CNV	CNV			CNV			CNV		CNV			CNV	CNV	CNV			CNV						CNV					CNV
120813D02	CNV			SNV		CNV	CNV		CNV		CNV	CNV	CNV	CNV			CNV			CNV			CNV	CNV	CNV		CNV	CNV				CNV		CNV	CNV			CNV	CNV						CNV
120813D03	CNV		CNV	SNV&CNV	CNV	SNV&CNV	SNV&CNV	CNV	SNV&CNV	CNV	CNV	SNV&CNV	SNV&CNV	CNV	SNV	CNV	SNV&CNV	SNV&CNV	SNV&CNV	SNV&CNV		CNV	CNV	SNV&CNV	SNV&CNV	SNV&CNV	SNV&CNV	CNV	CNV	CNV	SNV&CNV	CNV	CNV	SNV&CNV	CNV	SNV&CNV		CNV	CNV	CNV	SNV	SNV&CNV	SNV&CNV	CNV	CNV	CNV
120813D04	CNV												CNV														CNV
120813D05	CNV		CNV		CNV	CNV	CNV			CNV	CNV	CNV	CNV	CNV		CNV	CNV	CNV	CNV	CNV			CNV	CNV	CNV	CNV	CNV	CNV	CNV	CNV		CNV		CNV	CNV			CNV	CNV			CNV			CNV	CNV
120813D06	CNV		CNV	SNV		CNV	CNV		CNV		CNV		CNV	CNV			CNV	CNV		CNV			CNV	CNV	CNV							CNV		CNV				CNV	CNV
120813D07	CNV		CNV				CNV				CNV																							CNV				CNV	CNV
120813D08				SNV			SNV&CNV				CNV																							CNV
120813D09	CNV		CNV	CNV	CNV	CNV	CNV	CNV	CNV	CNV	CNV	CNV	CNV	CNV	CNV	CNV	CNV	CNV	CNV	CNV		CNV	CNV	CNV	CNV	CNV	CNV	CNV	CNV	CNV	CNV	CNV	CNV	CNV	CNV	CNV		CNV	CNV	CNV	CNV	CNV	CNV			CNV
120813D10	CNV			SNV			CNV				CNV							CNV		CNV				CNV	CNV													CNV	CNV
120813D11				SNV		CNV							CNV							CNV							CNV					CNV						CNV
120813D12	CNV					CNV	CNV				CNV									CNV		CNV																	CNV				CNV
120813D13	CNV		CNV	CNV	CNV	CNV	CNV		CNV	CNV	CNV	CNV	CNV	CNV	CNV	CNV	CNV			CNV		CNV	CNV	CNV	CNV	CNV	CNV	CNV			CNV	CNV		CNV	CNV		CNV	CNV	CNV			CNV	CNV		CNV
120813D14	CNV										CNV		CNV	CNV			CNV			CNV		CNV	CNV	CNV			CNV											CNV	CNV				CNV
120813D15	CNV		CNV	SNV&CNV		CNV			CNV		CNV		CNV	CNV		CNV	CNV	CNV		CNV		CNV	CNV	CNV	CNV		CNV	CNV						CNV	CNV			CNV	CNV				CNV		CNV
120813D16				SNV		CNV	SNV&CNV				CNV									CNV		CNV										CNV
120813D17	CNV			SNV									CNV	CNV													CNV											CNV
120813D19	CNV			SNV&CNV				CNV	CNV		CNV	CNV	CNV			CNV				CNV		CNV			CNV		CNV												CNV
120813D20							CNV					CNV	CNV						CNV	CNV				CNV	CNV		CNV		CNV									CNV								CNV
120813D21	CNV		CNV	SNV		CNV	CNV				CNV	CNV	CNV	CNV		CNV				CNV			CNV	CNV	CNV	CNV	CNV		CNV	CNV	CNV	CNV		CNV	CNV			CNV	CNV						CNV	CNV
120813D22	CNV			SNV&CNV		CNV	CNV		CNV		CNV									CNV		CNV			CNV		CNV		CNV					CNV				CNV
120813D23						CNV	SNV						CNV														CNV											CNV
120813D24				SNV		CNV				CNV							CNV								CNV	SNV								CNV				CNV	CNV				CNV	SNV
120813D25	CNV		CNV	CNV		CNV	CNV		CNV	CNV	CNV	CNV	CNV	CNV		CNV	CNV	CNV	CNV	CNV			CNV	CNV	CNV		CNV	CNV	CNV			CNV		CNV	CNV			CNV	CNV				CNV		CNV
120813D26	CNV			SNV&CNV	CNV	CNV	CNV		CNV		CNV	CNV	CNV	CNV		CNV	CNV			CNV			CNV	CNV	CNV		CNV	CNV				CNV		CNV	CNV			CNV	CNV				CNV		CNV
120813D27	CNV			SNV			CNV	CNV					CNV	CNV						CNV						SNV	CNV		CNV									CNV	CNV					SNV
120813D28	CNV			SNV			SNV		CNV		CNV			CNV		CNV				CNV			CNV	CNV	CNV				CNV					CNV	CNV			CNV	CNV						CNV
120813D29	CNV			SNV	CNV	CNV		CNV	CNV		CNV		CNV	CNV		CNV	CNV			CNV			CNV	CNV	CNV		CNV							CNV	CNV			CNV	CNV				CNV		CNV
120813D30	CNV		CNV	SNV		CNV	SNV&CNV				CNV			CNV			CNV			CNV		CNV		CNV	CNV		CNV							CNV				CNV	CNV				CNV
120813D31	CNV			SNV			CNV				CNV		CNV	CNV						CNV				CNV	CNV	SNV	CNV											SNV&CNV
120813D32						CNV	CNV				CNV			CNV			CNV			CNV		CNV		CNV	CNV		CNV					CNV		CNV				CNV	CNV
120813D33	CNV		CNV	SNV&CNV	CNV	CNV	CNV		CNV	CNV	CNV	CNV	CNV	CNV		CNV	CNV			CNV		CNV	CNV	CNV	CNV		CNV	CNV				SNV&CNV		CNV	CNV			CNV	CNV				CNV		CNV
120813D34	CNV		CNV	CNV	CNV	CNV	CNV		CNV	CNV	CNV		CNV	CNV			CNV			CNV		CNV	CNV	CNV	CNV		CNV					CNV		CNV				CNV	CNV				CNV
120813D35	CNV			CNV			SNV		CNV		CNV		CNV	CNV		CNV	CNV			CNV			CNV	CNV															CNV
120813D36	CNV		CNV	SNV	CNV	CNV	CNV		CNV	CNV	CNV	CNV	CNV	CNV			CNV		CNV	CNV		CNV	CNV	CNV	CNV		CNV	CNV		CNV		CNV		CNV	CNV			CNV	CNV				CNV	SNV	CNV
120814D01	CNV						CNV				CNV									CNV							CNV											CNV
120814D02				SNV		CNV	SNV																																					SNV
120814D03	CNV			SNV	CNV	CNV	CNV		CNV	CNV	CNV	CNV	CNV	CNV			CNV		CNV	CNV			CNV	CNV	CNV		CNV	CNV				CNV		CNV	CNV			CNV	CNV					SNV	CNV
120814D04	CNV					CNV	CNV																	CNV
120814D05	CNV					CNV		CNV					CNV										SNV				CNV
120814D06	CNV			SNV&CNV		CNV	CNV																	CNV	CNV
120814D07	CNV		CNV	CNV	CNV	CNV	CNV		CNV	CNV	CNV		CNV	CNV	CNV	CNV	CNV	CNV	CNV	CNV		CNV	CNV	CNV	CNV		CNV	CNV	CNV					CNV	CNV			CNV	CNV	CNV	CNV		CNV
120814D08	CNV		CNV	SNV&CNV			CNV		CNV		CNV	CNV	CNV		CNV	CNV	CNV	CNV		CNV		CNV	CNV	CNV	CNV				CNV		CNV			CNV	CNV	CNV		CNV	CNV	CNV		CNV	CNV
120814D09			CNV	SNV			CNV				CNV		CNV	CNV			CNV			CNV				CNV	CNV		CNV							CNV					CNV				CNV
120814D10	CNV			SNV			CNV				CNV			CNV		CNV				CNV				CNV	CNV									CNV				CNV	CNV						CNV
120814D11	CNV			SNV			CNV				CNV			CNV			CNV			CNV				CNV			CNV					CNV		CNV				CNV	CNV					SNV
120814D12						CNV											SNV
120815D01				SNV		CNV	CNV												CNV	CNV				CNV	CNV							CNV
120815D02				SNV&CNV					CNV		CNV											CNV		CNV
120815D03			CNV	SNV	CNV	CNV	CNV		CNV		CNV		CNV			CNV	CNV			CNV	CNV	CNV	SNV		CNV			CNV	CNV					CNV				CNV	CNV
120815D04				SNV		CNV	SNV																			SNV
120815D05						CNV					CNV		CNV							CNV				CNV		SNV												CNV	CNV
120815D07	CNV		CNV	SNV&CNV		CNV	CNV		CNV	CNV	CNV	CNV				CNV		CNV					CNV	CNV	CNV								CNV	CNV				CNV			CNV
120815D08						CNV
120815D09	CNV		CNV	CNV	CNV		SNV&CNV		CNV	CNV	CNV		CNV		CNV	CNV	CNV	CNV				CNV		CNV	CNV		CNV	CNV	CNV					CNV				CNV			CNV
120815D10	CNV			CNV		CNV			CNV				CNV			CNV											CNV									CNV					CNV
120815D12			CNV		CNV	CNV	CNV		CNV	CNV	CNV		CNV	CNV		CNV	CNV			CNV				CNV	CNV	SNV&CNV	CNV	CNV				CNV		CNV				CNV	CNV				CNV
120815D13				SNV			SNV			SNV
120815D14	CNV			SNV			CNV	CNV			CNV									CNV				CNV			CNV									CNV
120815D15	CNV		CNV	SNV&CNV	CNV	CNV	CNV			CNV	CNV		CNV	CNV		CNV	CNV	CNV		CNV		CNV	CNV	CNV	CNV	CNV	CNV				CNV	CNV		CNV	CNV			CNV	CNV	CNV			CNV		CNV
120815D16						CNV	CNV		CNV		CNV		CNV									CNV			CNV
120815D17				SNV			SNV&CNV		CNV	CNV	CNV			CNV			CNV	SNV		CNV			SNV	CNV	CNV		CNV					CNV		CNV	CNV			CNV							CNV
120815D18				SNV			CNV							CNV						CNV							CNV							CNV				CNV						SNV
120815D19				SNV														CNV		CNV
120815D20	CNV			SNV			CNV				CNV		CNV	CNV		CNV				CNV		CNV		CNV	CNV		CNV		CNV		CNV	CNV						CNV
120815D21				SNV			SNV						CNV	CNV						CNV		CNV		CNV		SNV
120815D22				SNV			CNV		SNV											CNV																								SNV
120815D23	CNV			SNV&CNV				CNV	CNV		CNV	CNV	CNV		CNV	CNV	CNV	CNV		CNV		CNV	CNV	CNV	CNV		CNV		CNV		CNV			CNV	CNV		CNV		CNV	CNV		CNV
120815D24																												CNV
120815D25	CNV			SNV			SNV		CNV		CNV							SNV						CNV	CNV							CNV
120815D26	CNV		CNV	SNV&CNV	CNV	CNV	CNV	CNV	CNV		CNV	CNV	CNV		CNV	CNV	CNV	CNV				CNV	CNV	CNV	CNV		CNV				CNV	CNV	CNV	CNV				CNV	CNV	CNV	CNV	CNV
120815D27	CNV		CNV	SNV&CNV					CNV		CNV	CNV	CNV		CNV	CNV	CNV			CNV		CNV	CNV	CNV	CNV	SNV		CNV				CNV		CNV				CNV					CNV	SNV
120815D29	CNV		CNV	SNV&CNV	CNV	CNV			CNV		CNV	CNV	CNV	CNV	CNV	CNV	CNV	CNV		CNV			CNV	CNV	CNV		CNV	CNV				CNV		CNV	CNV			CNV
120815D30	CNV		CNV	SNV				CNV	CNV	CNV	CNV		CNV	CNV	SNV	CNV	CNV	CNV		CNV		CNV	CNV	CNV	CNV			CNV				CNV		CNV				CNV
120815D32			CNV	SNV		CNV			CNV		CNV		CNV							CNV					CNV									CNV				CNV						SNV
120815D33				SNV		CNV												CNV		CNV		CNV		CNV				CNV						CNV				CNV					CNV	SNV
120815D35				SNV							CNV	CNV											CNV	CNV	CNV							CNV		CNV
120815D36	CNV		CNV	SNV	CNV	CNV				CNV	CNV			CNV			CNV			CNV			CNV	CNV	CNV		CNV	CNV						CNV				CNV
120816D01	CNV			SNV&CNV		CNV			CNV				CNV	CNV	CNV		CNV			CNV					CNV		CNV					CNV		CNV				CNV	CNV
120816D02	CNV		CNV	CNV	CNV	CNV		CNV	CNV	CNV	CNV		CNV		CNV	SNV&CNV	CNV	CNV				CNV	CNV	CNV	CNV		CNV	CNV	CNV		CNV	CNV		CNV		CNV		CNV		CNV	CNV		CNV
120816D05	CNV		CNV	SNV		CNV			CNV		CNV						CNV						CNV	CNV	CNV		CNV	CNV	CNV			CNV		CNV				CNV			CNV		CNV
120816D06				SNV		CNV			CNV				CNV				CNV							CNV	CNV		CNV							CNV
120816D07	CNV		CNV		CNV	CNV	CNV		CNV	CNV	CNV		CNV	CNV	CNV	CNV	CNV	CNV		CNV			CNV	CNV	CNV	CNV	CNV	CNV				CNV		CNV	CNV			CNV	CNV						CNV
120816D08	CNV			SNV									CNV			SNV&CNV								CNV	CNV		CNV											CNV
120816D09				SNV		CNV	CNV				CNV							CNV						CNV	CNV		CNV
120816D10											CNV		SNV											CNV					CNV															SNV
120816D12				SNV		CNV			CNV						CNV					CNV					CNV	SNV&CNV								CNV							CNV			SNV
120816D13	CNV		CNV	CNV	CNV	CNV			CNV	CNV	CNV	CNV	CNV	CNV	CNV	CNV	CNV	CNV	CNV	CNV		CNV	CNV	CNV	CNV	CNV	CNV	CNV				CNV		CNV	CNV			CNV	CNV			CNV	CNV		CNV
120816D14				SNV		CNV											CNV			CNV					CNV					SNV				CNV				CNV
120816D15	CNV					CNV	SNV											CNV			CNV																	CNV
120816D16	CNV			SNV		CNV			CNV								CNV			CNV				CNV	CNV	CNV	CNV							CNV				CNV	CNV				CNV
120816D17	CNV		CNV		CNV	CNV	CNV			CNV	CNV						CNV	CNV		CNV				CNV	CNV	CNV	CNV							CNV	CNV			CNV	CNV				CNV		CNV
120816D18				CNV		CNV	CNV						CNV	CNV					CNV	CNV				CNV	CNV	CNV	CNV							CNV	CNV			CNV	CNV
120816D19	CNV			SNV					CNV		CNV		CNV				CNV			CNV		CNV	CNV	CNV	CNV			CNV				CNV		CNV					CNV				CNV
120816D20	CNV								CNV		CNV						CNV			CNV		CNV	CNV	CNV	CNV		CNV	CNV				CNV
120816D21									CNV		CNV					CNV					CNV	CNV		CNV	CNV							CNV	CNV	CNV		CNV			CNV			CNV
120816D22				CNV		CNV			CNV											CNV					CNV		CNV						CNV
120816D23	CNV			CNV					CNV			CNV	CNV		CNV		CNV	CNV		CNV		CNV	CNV	CNV	CNV		CNV				CNV					CNV			CNV	CNV	CNV	CNV
120816D25				SNV																CNV			CNV	CNV	CNV													CNV
120816D26	CNV			SNV	CNV	CNV	SNV		CNV		CNV	CNV	CNV	CNV		CNV	CNV			CNV		CNV	CNV				CNV		CNV					CNV	CNV			CNV						SNV
120816D27	CNV		CNV	SNV&CNV	CNV					CNV	CNV		CNV		CNV	CNV						CNV	CNV	CNV	CNV	SNV	CNV					CNV		CNV				CNV			CNV		CNV	SNV
120816D29			CNV		CNV		CNV		CNV		CNV	CNV	CNV	CNV	CNV	CNV	CNV			CNV		CNV		CNV	CNV		CNV	CNV				CNV		CNV	CNV			CNV			CNV		CNV		CNV
120816D30				SNV		CNV														CNV			SNV		CNV		CNV
120816D31	CNV										CNV						SNV			CNV				CNV	CNV		CNV							CNV				CNV					CNV
120816D32									CNV							CNV										SNV							CNV			CNV			CNV		CNV
120816D33	CNV			SNV		CNV	SNV										CNV			CNV				CNV	CNV		CNV					CNV		CNV		SNV		CNV					CNV
120816D34	CNV		CNV	SNV&CNV	CNV	CNV	CNV		CNV	CNV	CNV	CNV	CNV	CNV	CNV	CNV	CNV	CNV		CNV		CNV	CNV	CNV	CNV		CNV	CNV				CNV		CNV	CNV			CNV	CNV	CNV			CNV		CNV
120816D36			CNV					SNV	CNV	CNV	CNV	CNV		CNV			CNV	CNV	CNV	CNV				CNV	CNV		CNV	CNV		CNV		CNV		CNV	CNV			CNV	CNV			CNV	CNV		CNV
120817D01			CNV	SNV																CNV		CNV		CNV								CNV					CNV	CNV
120817D02	CNV		CNV	CNV	CNV	CNV			CNV	CNV	CNV		CNV	CNV	SNV&CNV	CNV	CNV	CNV		CNV		CNV	CNV	CNV	CNV		CNV		CNV		CNV	CNV		CNV	CNV			CNV	CNV	CNV			CNV
120817D03			CNV			CNV			CNV	CNV				CNV			CNV			CNV		CNV		CNV	CNV							CNV		CNV				CNV	CNV
120817D04	CNV		CNV	SNV&CNV		CNV			CNV		CNV		CNV			CNV	CNV	CNV		CNV			CNV	CNV	CNV		CNV					CNV	CNV	CNV				CNV		CNV	CNV
120817D05																				CNV		CNV		CNV								CNV					CNV	CNV
120817D07			CNV	SNV&CNV	CNV	CNV			CNV	CNV	CNV		CNV	CNV		CNV	CNV			CNV			CNV	CNV	CNV		CNV	CNV				CNV		CNV	CNV			CNV	CNV				CNV
120817D08	CNV		CNV	SNV&CNV		CNV	SNV		CNV	CNV	CNV	CNV	CNV	CNV	CNV	CNV	CNV	CNV		CNV		CNV	CNV	CNV	CNV		CNV	CNV	CNV		CNV	CNV		CNV	CNV			CNV	CNV			CNV	CNV		CNV
120817D09	CNV		CNV	SNV	CNV								SNV			CNV	CNV			CNV		CNV	CNV	CNV								CNV		CNV				CNV	CNV				CNV
120817D10	CNV		CNV	CNV	CNV	CNV	CNV	CNV	CNV	CNV	CNV	CNV	CNV	CNV	CNV	CNV	CNV	CNV	CNV	CNV		CNV	CNV	CNV	CNV		CNV		CNV		CNV	CNV		CNV	CNV			CNV		CNV	CNV	CNV	CNV
120817D13	CNV			CNV		CNV			CNV	CNV	CNV			CNV	CNV	CNV	CNV	CNV		CNV			CNV	CNV	CNV		CNV	CNV			CNV			CNV	CNV				CNV						CNV
120817D14				SNV			SNV							CNV						CNV		CNV		CNV	CNV			CNV				CNV		CNV				CNV
120817D15	CNV		CNV	SNV		CNV					CNV		CNV							CNV				CNV	CNV		CNV							CNV				CNV	CNV				CNV
120817D16	CNV	CNV	CNV	CNV		CNV	SNV		CNV	CNV	CNV	CNV	CNV	CNV	CNV		CNV			CNV		CNV	CNV	CNV	CNV		CNV	CNV				CNV		CNV	CNV			CNV					CNV		CNV
120817D17	CNV		CNV	SNV&CNV							CNV			CNV			CNV			CNV			CNV	CNV	CNV									CNV				CNV	CNV				CNV
120817D19				SNV			SNV		CNV									CNV
120817D20	CNV			SNV&CNV	CNV	CNV	SNV&CNV		CNV	CNV	CNV		CNV	CNV	CNV	CNV	CNV	CNV	CNV	CNV		CNV	CNV	CNV	CNV	CNV	CNV	CNV		CNV		CNV		CNV	CNV			CNV	CNV			CNV	CNV	CNV	CNV
120817D21	CNV		CNV	SNV&CNV	CNV	CNV	CNV		CNV	CNV	CNV	CNV	CNV	CNV	CNV	CNV	CNV	CNV		SNV&CNV		CNV	CNV	CNV	CNV		CNV		CNV			CNV		CNV	CNV			CNV			CNV		CNV
120817D22				SNV	CNV															CNV					CNV		CNV	CNV										CNV
130312D01	CNV		SNV								CNV		CNV																									CNV			CNV
130312D02	CNV			SNV			CNV		CNV		CNV						CNV					CNV	CNV				CNV											CNV			CNV
130312D03	SNV&CNV			SNV			SNV&CNV				CNV	CNV						SNV					CNV				CNV											CNV
130312D04			CNV	SNV&CNV							CNV		SNV&CNV			CNV	CNV	SNV		SNV			SNV&CNV	CNV	CNV		CNV	CNV				SNV		SNV&CNV							CNV			SNV
130312D05	CNV		CNV	SNV&CNV	CNV	CNV		CNV	CNV		CNV	CNV	CNV	CNV	CNV	CNV	CNV	CNV		CNV		CNV	CNV	CNV	CNV		CNV	CNV				CNV		CNV	CNV			CNV				CNV	CNV
130312D06			CNV	SNV&CNV	CNV	CNV	CNV		CNV	CNV	CNV	CNV	CNV	CNV	CNV	CNV	CNV	CNV		CNV		CNV	CNV	CNV	CNV	CNV	CNV	CNV			CNV	CNV		CNV	CNV			CNV	CNV				CNV			CNV
130312D07	CNV			SNV			CNV				CNV		CNV			CNV							CNV											SNV&CNV				CNV	SNV		CNV
130312D09	CNV		CNV	SNV&CNV	CNV	CNV	CNV	CNV	CNV	CNV	CNV	CNV	CNV	CNV		CNV	CNV	CNV		CNV		CNV	CNV	CNV	CNV		CNV	CNV	CNV			CNV		CNV	CNV			CNV	CNV	CNV			CNV
130312D12				SNV							CNV									CNV		CNV																					CNV
130312D13	CNV			SNV&CNV			CNV		CNV		CNV	CNV				CNV							CNV			CNV	CNV									CNV			CNV		CNV	CNV
130312D14	CNV		CNV	CNV	CNV	CNV	CNV		CNV	CNV	CNV	CNV	CNV	CNV	CNV	CNV	CNV			CNV	CNV		CNV	CNV	CNV		CNV	CNV				CNV		CNV	CNV		CNV	CNV	SNV
130312D15	CNV			SNV&CNV			CNV	CNV	CNV		CNV		CNV			CNV						CNV	CNV			CNV	CNV									CNV		CNV	CNV		CNV
130312D16	CNV						CNV	CNV			CNV				CNV	CNV							CNV	CNV			CNV									CNV		CNV	CNV	SNV	CNV			SNV
130312D17			CNV				SNV				CNV											CNV	CNV			CNV										CNV		CNV	CNV		CNV
130312D18	CNV		CNV	CNV				CNV	CNV		CNV	CNV	CNV		CNV	CNV						CNV	CNV			CNV	CNV						CNV			CNV		CNV	CNV		CNV	CNV
130312D19	CNV		CNV		CNV	CNV		CNV	CNV		CNV	CNV	CNV	CNV			CNV			CNV		CNV	CNV	CNV	CNV			CNV						CNV			CNV	CNV
130312D20	CNV		SNV&CNV	SNV		CNV	SNV&CNV	CNV	CNV		CNV		CNV	CNV	CNV	SNV&CNV	SNV			CNV		CNV	CNV	SNV&CNV	SNV&CNV						CNV	SNV&CNV		SNV&CNV		SNV	CNV	CNV	SNV		SNV		SNV	SNV	SNV
130312D22	CNV		CNV	SNV&CNV	CNV	CNV	CNV	CNV			CNV	CNV	CNV	CNV		CNV	CNV	CNV	CNV	CNV		CNV	CNV	CNV	CNV		CNV	CNV	CNV	CNV	CNV	CNV	CNV	CNV	CNV		CNV	CNV
130312D23	CNV		CNV	SNV	CNV	CNV	CNV				CNV	CNV		CNV	CNV	CNV	CNV			CNV			CNV	CNV	CNV		CNV							CNV			CNV	CNV			CNV
130312D24	CNV		CNV	SNV	CNV	CNV	CNV	CNV	CNV	CNV	CNV	CNV	CNV	CNV	CNV	CNV	CNV	CNV	CNV	CNV		CNV	CNV	CNV	CNV		CNV	CNV		CNV	CNV	CNV		CNV	CNV		CNV	CNV							CNV
130312D25	CNV				CNV	CNV	CNV				CNV	CNV		CNV		CNV	CNV			CNV		CNV		CNV	CNV		CNV		CNV			CNV		CNV				CNV	CNV
130312D27	CNV		CNV	CNV	CNV	CNV	CNV		CNV		CNV	CNV	CNV		CNV	CNV						CNV	CNV		CNV		CNV		CNV		CNV			CNV		CNV		CNV			CNV
130312D30	CNV			SNV	CNV	CNV		CNV			CNV		CNV			CNV				CNV		CNV			CNV						CNV	CNV						CNV			CNV
130312D32	CNV		CNV			CNV	CNV	CNV	CNV		CNV						CNV			CNV		CNV	CNV		CNV						CNV	CNV		CNV				CNV
130312D33							CNV				CNV					CNV				CNV			CNV
130312D34	CNV		CNV	CNV	CNV	CNV	SNV&CNV				CNV				CNV	CNV		CNV				CNV	CNV		CNV						CNV		CNV	CNV				CNV			CNV
130312D35	CNV		CNV	SNV	CNV	CNV	CNV		CNV	CNV	CNV		CNV	CNV	CNV	CNV	CNV			CNV		CNV	CNV	CNV	CNV		CNV	CNV				CNV		CNV	CNV			CNV
130312D36	CNV		CNV			CNV	CNV				CNV			CNV		CNV	CNV						CNV	CNV	CNV		CNV	CNV				CNV		CNV				CNV
130312D37	CNV	CNV	CNV	SNV&CNV	CNV	CNV	CNV		CNV		CNV	CNV	CNV	CNV	CNV	CNV	CNV	CNV	CNV	CNV		CNV	CNV	CNV	CNV	CNV	CNV	CNV	CNV	CNV	CNV	CNV	CNV	CNV	CNV			CNV	CNV	CNV			CNV			CNV
130312D38	CNV		SNV&CNV		CNV	CNV	CNV		CNV		CNV	CNV	CNV	CNV		CNV	CNV	SNV&CNV	CNV	CNV		CNV	CNV	SNV&CNV	CNV		CNV	CNV		CNV		CNV		CNV	CNV		CNV	CNV	CNV						CNV
130312D39	CNV			CNV	CNV			CNV	CNV		CNV	CNV	CNV		CNV	CNV		CNV				CNV			CNV		CNV				CNV					CNV			CNV	CNV	CNV	CNV
130312D40				SNV							CNV													CNV
130312D41	CNV		CNV	SNV&CNV		CNV	CNV	CNV			CNV		CNV			CNV							CNV	CNV	CNV											CNV	CNV	CNV	CNV		CNV
130312D42			CNV				CNV				CNV									CNV		CNV	CNV	CNV	CNV		CNV	CNV						CNV			CNV	CNV
130312D43	CNV			SNV	CNV		SNV				CNV													CNV										CNV				CNV	SNV					SNV
130312D44			CNV	SNV	CNV	CNV					CNV			CNV		CNV	CNV			CNV				CNV	CNV		CNV	CNV				CNV	CNV	CNV				CNV	CNV
130312D45				SNV&CNV	CNV		SNV&CNV				CNV					CNV	CNV						CNV	CNV	CNV				CNV			CNV		CNV
130312D46				SNV							CNV				CNV																							CNV
130312D47				SNV																							CNV
130312D48	CNV			CNV					CNV				CNV		CNV	CNV							CNV			CNV	CNV									CNV		CNV	CNV		CNV	CNV
130313D01				SNV																				CNV								CNV						CNV
130313D02
130313D03			CNV															CNV						CNV														CNV
130313D04			CNV	SNV			SNV&CNV		CNV		CNV		CNV				CNV					CNV	CNV	CNV	CNV		CNV	CNV				CNV		CNV				CNV
130313D05			CNV						CNV	CNV	CNV
130313D06			CNV			CNV	CNV				CNV		CNV							CNV		CNV						CNV						CNV				CNV
130313D07	CNV		CNV	SNV&CNV	CNV	CNV	CNV		CNV		CNV	CNV	CNV			CNV	CNV			CNV		CNV	CNV		CNV			CNV						CNV				CNV					CNV
130313D08			CNV				CNV		CNV		CNV	CNV	CNV				CNV			CNV		CNV	CNV	CNV	CNV		CNV							CNV				CNV	CNV
130313D10			CNV	SNV										CNV						CNV																		CNV	SNV
130313D11	CNV		CNV	SNV&CNV	CNV	CNV	CNV		CNV	CNV	CNV	CNV	CNV	CNV	CNV	CNV	CNV	CNV	CNV	SNV&CNV		CNV	CNV	SNV&CNV	CNV	CNV	CNV	CNV	CNV	CNV		CNV		CNV	CNV	CNV		CNV	CNV				CNV		CNV	CNV
120716D02				SNV&CNV		CNV	SNV									CNV							CNV		CNV								CNV		CNV
120716D03				SNV&CNV		CNV							CNV	CNV	CNV					CNV					CNV	SNV								CNV	CNV									SNV
120716D04			CNV			CNV	SNV&CNV				CNV			CNV		CNV				CNV		SNV&CNV		CNV	CNV		CNV							CNV				CNV						CNV		CNV
120716D05	CNV		CNV	SNV		CNV	SNV&CNV				CNV	CNV		CNV	CNV		CNV		CNV	CNV		CNV	CNV	CNV	CNV	CNV	CNV	CNV	CNV			CNV		CNV				CNV	CNV					CNV	CNV	CNV
120716D06				SNV	CNV	CNV	SNV&CNV				CNV		CNV	CNV		CNV				CNV		CNV		CNV	CNV		CNV		CNV			CNV		CNV				CNV								CNV
120716D07			CNV	SNV		CNV	SNV&CNV							CNV						CNV					CNV			CNV				CNV		CNV				CNV
120716D08			CNV	SNV			CNV					CNV													CNV			CNV						CNV				CNV
120716D09				SNV		CNV			CNV																													CNV
120716D10				SNV		CNV	CNV												CNV	CNV				CNV	CNV			CNV				CNV						CNV
120716D11				SNV			SNV&CNV				SNV				SNV	CNV								CNV														CNV
120716D12				SNV							CNV	CNV														SNV																		SNV
120716D14							CNV		CNV		CNV			CNV						CNV		CNV	CNV	CNV	CNV			CNV				CNV		CNV				CNV								CNV
120716D16						CNV						CNV								CNV					CNV													CNV
120716D17	CNV		CNV	SNV		CNV	CNV				CNV	CNV	SNV&CNV	CNV			CNV	SNV	CNV			CNV	CNV	CNV	CNV	CNV						CNV		CNV				CNV	SNV&CNV		SNV	SNV		CNV	CNV	CNV
120716D18	CNV		CNV					CNV	SNV		CNV									CNV				CNV	CNV									CNV				CNV						SNV
120716D19	CNV	CNV	SNV&CNV	CNV	CNV	CNV	CNV			CNV	CNV	CNV		CNV		CNV	SNV&CNV	CNV	CNV	CNV	CNV	CNV	CNV	CNV	CNV	CNV	CNV	CNV	CNV	CNV		SNV&CNV		CNV		CNV		CNV	CNV				CNV	CNV	CNV	CNV
120716D20															CNV																							CNV						SNV
120716D21	CNV		CNV	SNV		CNV	SNV&CNV		CNV				CNV	CNV						CNV					CNV		CNV					CNV		CNV				CNV
120716D22	CNV		CNV	SNV		CNV	CNV				CNV	CNV	CNV		CNV		SNV			CNV		CNV		CNV	CNV		CNV	CNV	CNV		CNV	CNV		SNV&CNV				CNV	CNV					CNV		CNV
120716D23			SNV&CNV	SNV		CNV	SNV&CNV		CNV	CNV	SNV&CNV	CNV	SNV	CNV	SNV	SNV		CNV		CNV		CNV	CNV	SNV&CNV	CNV		SNV&CNV	CNV				SNV&CNV		CNV				CNV	SNV						CNV	CNV
120716D24			CNV	SNV			CNV													CNV					CNV									CNV				CNV
120716D25				SNV		CNV	SNV								CNV												CNV											CNV
120716D26		CNV		CNV	CNV	CNV	SNV&CNV				CNV	CNV	SNV&CNV	CNV	CNV	CNV	SNV&CNV			CNV		SNV&CNV			CNV		CNV	CNV				SNV		CNV				CNV						SNV
120716D27	SNV&CNV	CNV	SNV	SNV&CNV	CNV	CNV	SNV&CNV	SNV	SNV&CNV	SNV	SNV&CNV	SNV&CNV	SNV&CNV	CNV	SNV&CNV	SNV&CNV	SNV&CNV	SNV		SNV&CNV	CNV	CNV	SNV&CNV	SNV&CNV	SNV&CNV	SNV	SNV&CNV	SNV&CNV	SNV&CNV		SNV&CNV	SNV&CNV	SNV	SNV&CNV	SNV&CNV	SNV&CNV		SNV&CNV	SNV		SNV	SNV	SNV	SNV		CNV
120716D35		SNV	SNV&CNV	SNV&CNV	CNV	SNV&CNV	SNV&CNV	SNV&CNV	SNV&CNV	SNV&CNV	SNV&CNV	SNV&CNV	SNV&CNV	CNV	SNV&CNV	SNV&CNV	SNV&CNV	SNV	SNV&CNV	SNV&CNV		SNV&CNV	SNV&CNV	SNV&CNV	SNV&CNV	SNV&CNV	SNV&CNV	SNV&CNV	SNV	CNV	SNV	SNV&CNV		SNV&CNV	SNV&CNV	SNV&CNV	CNV	CNV	SNV&CNV	SNV	SNV	SNV	SNV	SNV	SNV
120716D36							SNV						CNV		CNV																							CNV
120717D01			CNV	CNV		CNV	SNV&CNV		CNV	CNV	CNV	CNV	CNV		CNV	CNV	SNV&CNV			CNV	CNV	CNV	CNV	CNV	CNV			CNV	CNV		CNV	CNV	CNV	CNV									CNV
120717D02	CNV		CNV	SNV	CNV	CNV	CNV			CNV	CNV	CNV	CNV	CNV		CNV	CNV		CNV	CNV			CNV	CNV	CNV		CNV	CNV			CNV	CNV		CNV	CNV			CNV	CNV						CNV	CNV
120717D03			CNV	CNV	CNV	CNV	SNV&CNV	CNV	CNV	CNV	CNV	CNV	CNV		CNV	CNV			CNV	CNV		CNV	CNV	CNV	CNV	SNV&CNV				CNV		CNV	CNV
120717D04	CNV		CNV	SNV&CNV	CNV	CNV	CNV	CNV	CNV	CNV	SNV&CNV	SNV&CNV	SNV&CNV		SNV&CNV	CNV	SNV	SNV	SNV&CNV	CNV		CNV	CNV	SNV&CNV	CNV	CNV	CNV				CNV		CNV	CNV				CNV	SNV&CNV		SNV		CNV
120717D05			CNV	CNV		CNV	SNV&CNV	CNV	CNV	CNV	CNV	CNV	CNV		CNV	CNV			CNV	CNV	CNV	CNV	CNV	CNV	CNV		CNV						CNV	CNV									CNV
120717D07			CNV	CNV	CNV	CNV	CNV	CNV	CNV			CNV	CNV		CNV	CNV				CNV		CNV	CNV	CNV	CNV									CNV				CNV					CNV
120717D09			CNV	SNV&CNV	CNV	CNV	SNV&CNV	CNV	SNV&CNV		SNV&CNV		SNV&CNV	CNV	CNV	SNV&CNV	SNV	SNV	CNV	SNV&CNV		SNV&CNV	CNV	SNV&CNV	CNV	SNV	SNV&CNV	SNV&CNV				CNV		SNV&CNV				CNV	SNV							CNV
120717D10			CNV	SNV&CNV	CNV	CNV	CNV	CNV	CNV	CNV	CNV	CNV	CNV	CNV	CNV		SNV		CNV	CNV	CNV	CNV	CNV	CNV	CNV	SNV	CNV	CNV			CNV		SNV	CNV				CNV			SNV		CNV			CNV
120717D11		SNV	CNV	SNV&CNV	CNV	CNV	SNV&CNV	CNV	SNV&CNV	SNV	SNV&CNV	CNV	CNV	CNV	CNV	SNV&CNV	SNV&CNV			CNV	CNV	SNV&CNV	CNV	CNV	CNV	SNV	CNV	SNV&CNV	CNV		CNV			CNV				CNV	SNV			SNV	SNV&CNV			CNV
120717D12			SNV&CNV	SNV&CNV	CNV	CNV	SNV&CNV	CNV	CNV	SNV	CNV	CNV	CNV		CNV	CNV	SNV			CNV		CNV	CNV	CNV	CNV		CNV				CNV			CNV				CNV	SNV				CNV
120717D13	CNV		SNV&CNV	SNV&CNV	CNV	CNV	CNV	CNV		CNV	CNV	CNV	CNV		CNV	CNV			CNV	CNV		CNV	CNV	CNV	CNV		CNV						SNV	CNV				CNV			CNV		CNV
120717D14			CNV	CNV	CNV	CNV	CNV	CNV	CNV	CNV	CNV		SNV&CNV	CNV	CNV	CNV	SNV		CNV	CNV	CNV	CNV	CNV	CNV	CNV		CNV	SNV&CNV		SNV				CNV				CNV								CNV
120717D15			CNV	SNV	CNV	CNV	CNV	CNV	CNV	CNV	CNV	CNV	CNV	CNV	CNV		CNV			CNV		CNV	CNV	CNV	CNV	SNV	CNV	CNV			CNV	CNV		CNV				CNV	CNV							CNV
120717D16	CNV		SNV&CNV	SNV&CNV	CNV	CNV	CNV	CNV	CNV	SNV&CNV	SNV&CNV	CNV	CNV	CNV	SNV&CNV	CNV	SNV	SNV		SNV&CNV		CNV	CNV	SNV&CNV	SNV&CNV		SNV&CNV	CNV						SNV&CNV				CNV	SNV				SNV&CNV	SNV		CNV
120717D17			CNV	CNV	CNV	CNV	SNV&CNV	CNV	CNV		CNV	CNV	CNV	CNV	CNV	CNV	SNV		CNV	CNV		CNV	CNV	CNV	CNV		CNV	CNV				CNV		CNV									CNV			CNV
120717D18			CNV	SNV&CNV	CNV	CNV	CNV	CNV	CNV	CNV	CNV	CNV	CNV	CNV	CNV	CNV			CNV	CNV	CNV	CNV	CNV	CNV	CNV		CNV	CNV				CNV		CNV				CNV					CNV			CNV
120717D21			CNV			CNV	CNV	CNV	CNV	CNV			CNV		CNV				CNV	CNV		CNV	CNV	CNV	CNV		CNV							CNV				CNV					CNV
120717D22			CNV	SNV	CNV	CNV	CNV	CNV							CNV		SNV			CNV		SNV&CNV	CNV	CNV										CNV				CNV					CNV
120717D23			CNV	SNV&CNV	CNV	CNV	SNV&CNV	CNV			CNV	CNV	SNV		CNV	CNV				CNV			CNV	CNV	CNV	SNV	CNV							CNV				CNV					CNV
120717D24			CNV	SNV&CNV		CNV	CNV	CNV					CNV		CNV	CNV				CNV		CNV	CNV	CNV	CNV							CNV	CNV		CNV
120717D25				SNV		CNV	SNV&CNV		CNV			CNV		CNV			SNV&CNV	SNV		CNV		SNV		CNV	CNV			CNV						SNV&CNV				CNV	SNV&CNV					SNV&CNV
120717D26			CNV	SNV			CNV			CNV								CNV	CNV					CNV	CNV							CNV		CNV									CNV
120717D27				SNV		CNV							SNV												CNV								CNV					CNV
120717D29	SNV		SNV	SNV	SNV	SNV	SNV				SNV&CNV	SNV&CNV	SNV		SNV	CNV	SNV	SNV		SNV		SNV&CNV	SNV	SNV	SNV&CNV						SNV	SNV	SNV	SNV&CNV	SNV			SNV	SNV		SNV	SNV		SNV
120717D30	CNV		CNV	SNV	CNV	SNV&CNV	SNV&CNV		SNV	CNV	SNV&CNV	SNV&CNV	SNV	CNV	SNV&CNV	SNV&CNV	SNV	SNV		CNV		SNV&CNV	SNV	CNV	SNV&CNV	CNV		SNV&CNV			SNV		SNV	SNV&CNV	SNV			CNV	SNV			SNV	SNV	SNV	CNV
120717D31				SNV		CNV	SNV&CNV		CNV				SNV											CNV	CNV		CNV	CNV						CNV				CNV
120717D32			CNV			CNV	CNV		SNV&CNV	CNV	CNV	CNV	CNV	CNV			CNV	SNV	CNV	CNV		SNV		CNV	SNV&CNV		CNV	CNV				SNV&CNV		CNV				CNV						CNV
120717D33			CNV	SNV	CNV	CNV	SNV&CNV		CNV	CNV	CNV	CNV		CNV	CNV		CNV			CNV				CNV	CNV			CNV				CNV		SNV&CNV				CNV					CNV			CNV
120716D01				SNV																						SNV
120716D28	CNV	CNV	CNV	SNV&CNV	CNV	CNV	SNV&CNV		CNV		CNV	CNV	CNV		CNV	CNV						CNV			CNV	SNV								CNV				CNV
120716D29				SNV	CNV	CNV	SNV&CNV	CNV			CNV	CNV	CNV	CNV		CNV	SNV&CNV	CNV	CNV	CNV		CNV	CNV		CNV		CNV	CNV	CNV		CNV	CNV		CNV		CNV		CNV								CNV
120716D30						CNV	CNV						CNV		CNV					CNV		CNV					CNV											CNV
120716D31	CNV	SNV	SNV&CNV	SNV&CNV	CNV	CNV	SNV&CNV	SNV	SNV&CNV	SNV&CNV	SNV&CNV	SNV&CNV	SNV&CNV	SNV&CNV	SNV&CNV	SNV&CNV	SNV&CNV	SNV	SNV	SNV&CNV		SNV	SNV&CNV	SNV&CNV	SNV	SNV	SNV	SNV&CNV	SNV&CNV	SNV	SNV	SNV	SNV	SNV&CNV	SNV	SNV&CNV	CNV	SNV&CNV	SNV			SNV	SNV	SNV		CNV
120716D32				SNV		CNV							CNV																									CNV
120716D33				CNV	CNV	CNV														CNV		CNV					CNV											CNV
120716D34	CNV		CNV	CNV	CNV	CNV	SNV&CNV	CNV		SNV		CNV	CNV	CNV	CNV	SNV&CNV	SNV	SNV	CNV	SNV&CNV		SNV&CNV	CNV		CNV	SNV	CNV							SNV&CNV		SNV		CNV			SNV	SNV		SNV
120717D34			CNV	SNV																					CNV
120717D35				SNV																					CNV									CNV				CNV
120807D01	CNV		CNV	SNV			CNV		CNV		CNV		CNV				CNV	CNV						CNV	CNV			CNV				CNV		CNV
120807D02			CNV			CNV	CNV		CNV	CNV	CNV			CNV			CNV			CNV			CNV	CNV	CNV		CNV	CNV				CNV		CNV					CNV						CNV
120807D03	CNV		CNV	CNV	CNV	CNV	CNV		CNV	CNV	CNV	CNV	CNV	CNV	CNV	CNV	CNV	CNV	CNV	CNV		CNV	CNV	CNV	CNV	CNV	CNV	CNV	CNV	CNV	CNV	CNV	CNV	CNV	CNV	CNV	CNV	CNV	CNV			CNV		CNV	CNV	CNV
120807D04				CNV																							CNV
120807D05	CNV		CNV	SNV			SNV			CNV	CNV			CNV		CNV	CNV	CNV					CNV	CNV	CNV		CNV																CNV
120807D06	CNV		CNV	SNV&CNV	CNV	CNV	CNV	CNV	CNV	CNV	CNV	CNV	CNV	CNV	CNV	CNV	CNV	CNV		CNV		CNV	CNV	CNV	SNV&CNV		CNV		CNV		CNV			CNV	CNV	CNV		CNV	CNV	CNV	CNV	CNV	CNV
120807D07	CNV		CNV	SNV&CNV	CNV	CNV	CNV		CNV	CNV	CNV	CNV	CNV	CNV	CNV	CNV	CNV	CNV	CNV	CNV		SNV&CNV		CNV	CNV		CNV	CNV		CNV	CNV	CNV		CNV	CNV	CNV		CNV	CNV			CNV	CNV		CNV	CNV
120807D08	CNV		CNV			CNV	CNV			CNV	CNV	CNV		CNV			CNV			CNV				CNV	CNV	SNV		CNV				CNV		CNV	CNV			CNV	CNV					SNV	CNV
120807D09				CNV			CNV																	CNV														CNV
120807D10		CNV	CNV				CNV				CNV						SNV&CNV			CNV				CNV	CNV							CNV
120807D11				SNV		CNV					CNV	SNV						CNV							CNV									CNV									CNV
120807D12				SNV			CNV				CNV									CNV
120807D13			CNV	SNV			CNV													CNV				CNV	CNV
120807D14	CNV	CNV	CNV	SNV&CNV	CNV	CNV	CNV	CNV	CNV	CNV	CNV	CNV	CNV	CNV	CNV	CNV	CNV	CNV	CNV	CNV		CNV	CNV	CNV	CNV	CNV	CNV	CNV	CNV	CNV	CNV	CNV	CNV	SNV&CNV	CNV	CNV		CNV	CNV	CNV	CNV	CNV	CNV			CNV
120807D15			SNV	SNV			CNV				CNV								CNV	CNV				CNV	CNV							CNV		CNV				CNV	SNV
120807D16	CNV			SNV		CNV	CNV				CNV							CNV						CNV	CNV													CNV
120807D17	CNV		CNV	CNV	CNV	CNV	CNV		CNV	CNV	CNV	CNV	CNV		CNV	CNV	CNV	CNV		CNV		CNV	CNV	CNV	CNV		CNV		CNV		CNV			SNV&CNV		CNV		CNV	CNV	CNV	CNV	CNV	CNV
120807D18				SNV			CNV							CNV		CNV	CNV			CNV			CNV	CNV	CNV							CNV		CNV				CNV						SNV
120807D19	CNV			SNV			CNV													CNV
120807D21				SNV		CNV										CNV
120807D22							CNV				CNV	CNV					SNV			CNV				CNV	CNV													CNV
120807D23	CNV					CNV	CNV		CNV	CNV	SNV&CNV	CNV		CNV		CNV	CNV	CNV		CNV		CNV		CNV	CNV	CNV	CNV	CNV	CNV					CNV	CNV			CNV	SNV&CNV						CNV
120807D24	CNV		CNV	SNV&CNV	CNV	CNV	CNV			CNV	SNV&CNV	CNV		CNV	CNV	CNV	CNV	SNV&CNV	CNV	CNV		CNV	CNV	CNV	CNV	CNV	CNV	CNV	CNV		CNV	CNV		CNV	CNV			CNV	CNV					CNV	CNV	CNV
